# Supplementary material for: Systematic review and validation of clinical models predicting survival after oesophagectomy for adenocarcinoma
Source: Br J Surg. 2022 Mar 2;109(5):418–25. doi: 10.1093/bjs/znac044 (PMC10364693; doi:10.1093/bjs/znac044)
Supplement: znac044_Supplementary_Data [file znac044_supplementary_data.zip]

Archive with 2 entries (2 files):
- PRISMA_Checklist.doc
- Supplementary_material.docx
